# Supplementary material for: Comparative Analysis of the Physicochemical and Biological Characteristics of Freeze-Dried PEGylated Cationic Solid Lipid Nanoparticles
Source: Pharmaceuticals (Basel). 2023 Nov 9;16(11):1583. doi: 10.3390/ph16111583 (PMC10675625; doi:10.3390/ph16111583)
Supplement: Supplementary file 1 [file pharmaceuticals-16-01583-s001.zip]

Archive with 1 entries (1 files):
- pharmaceuticals-2670274-supplementary.pdf
